# Supplementary material for: Relationship of tobacco smoking and smoking-related DNA methylation with epigenetic age acceleration
Source: Oncotarget. 2016 Jun 2;7(30):46878–89. doi: 10.18632/oncotarget.9795 (PMC5216910; doi:10.18632/oncotarget.9795)
Supplement: Supplementary file 2 [file oncotarget-07-46878-s002.xlsx]

## Sheet: Discovery panel (83 loci)
Discovery panel
Cpg sites	Genes	Age acceleration (Horvath)					Age acceleration (Hannum)
		Correlation coefficients (Spearman)	Regression coefficients (model 2)	Standard Error	P-values	FDR	Correlation coefficients (Spearman)	Regression coefficients (model 2)	Standard Error	P-values	FDR
cg00073090		-0.101114	-17.2163	4.8523	0.000408626	0.0008	-0.283096	-12.4254	4.3423	0.00431671	0.008
cg00310412	SEMA7A	-0.146709	-19.6102	4.5138	1.55914e-05	<.0001	-0.201825	-20.8067	4.0258	2.92684e-07	<.0001
cg00501876	CSRNP1	-0.0950927	-34.3168	5.0501	1.99455e-11	<.0001	0.0850437	-24.2033	4.5728	1.52248e-07	<.0001
cg01097768	AHRR	-0.21512	-26.2744	5.5677	2.75646e-06	<.0001	-0.0417978	-28.6642	4.9557	1.0139e-08	<.0001
cg01127300		-0.168125	-12.9505	2.6595	1.32664e-06	<.0001	-0.201673	-15.4858	2.3552	8.34343e-11	<.0001
cg01731783	C14orf43	-0.105309	-21.1253	7.1636	0.00327282	0.0057	0.109766	-21.6147	6.4401	0.00082398	0.0018
cg01744331	KCNQ1	-0.125901	-34.4848	4.9197	4.76891e-12	<.0001	-0.169296	-30.3405	4.4053	1.08466e-11	<.0001
cg01899089	AHRR	-0.233971	-26.1845	4.1638	5.04757e-10	<.0001	-0.304389	-25.9959	3.7074	4.69187e-12	<.0001
cg01901332	ARRB1	-0.135202	-22.2677	3.5934	8.84977e-10	<.0001	-0.17067	-8.9464	3.2635	0.00624312	0.011
cg02451831	KIAA0087	-0.14703	-20.2948	4.4002	4.57822e-06	<.0001	-0.134439	-15.8555	3.9418	6.26058e-05	0.0002
cg02532700	NCF4	-0.176681	-8.692	3.3743	0.0101603	0.0164	-0.316989	-12.2362	2.9934	4.75738e-05	0.0002
cg02583484	HNRNPA1	-0.143015	-16.2732	4.6786	0.000529582	0.001	-0.165595	-15.4362	4.1799	0.000235357	0.0006
cg02657160	CPOX	-0.0642429	-17.5132	6.0071	0.00364279	0.0063	-0.0472365	-19.5398	5.3579	0.000281048	0.0007
cg03274391		-0.143922	-5.7737	1.3241	1.45176e-05	<.0001	-0.139293	-4.3877	1.1887	0.0002369	0.0006
cg03329539	2q37.1	-0.144636	-15.0151	3.8043	8.55e-05	0.0002	-0.203168	-11.7179	3.4089	0.000614872	0.0015
cg03440944	C7orf40	-0.275067	-20.5411	5.0355	4.93024e-05	0.0001	-0.212752	-27.7994	4.4687	7.64607e-10	<.0001
cg03450842	ZMIZ1	-0.197555	-31.4932	4.8208	1.09276e-10	<.0001	-0.256244	-26.3585	4.332	1.74322e-09	<.0001
cg03547355		-0.0363403	-20.9555	4.9692	2.73163e-05	<.0001	0.0345458	-18.1378	4.4527	5.05205e-05	0.0002
cg03604011	AHRR	0.139882	10.0769	3.6174	0.00545747	0.0092	0.0365195	12.8783	3.2209	6.91397e-05	0.0002
cg03707168	PPP1R15A	-0.135721	-15.3638	3.9285	9.90841e-05	0.0002	-0.335307	-14.7372	3.5086	2.9377e-05	0.0001
cg03991871	AHRR	-0.13079	-12.4372	2.7318	6.04277e-06	<.0001	-0.152692	-8.0398	2.4594	0.00112134	0.0024
cg04158018	NFE2	-0.279081	-30.3927	4.3239	4.17855e-12	<.0001	-0.326475	-22.4376	3.9024	1.23363e-08	<.0001
cg04716530	ITGAL	-0.224917	-12.9106	5.6639	0.0228804	0.0336	-0.0956251	-28.234	5.0079	2.32112e-08	<.0001
cg04885881		-0.189893	-7.1844	3.2887	0.029184	0.0425	-0.22912	-7.1343	2.9395	0.0154221	0.026
cg05284742	ITPK1	-0.0639516	-31.1368	5.6552	4.82992e-08	<.0001	-0.21259	-29.7842	5.0525	5.35129e-09	<.0001
cg05575921	AHRR	-0.177926	-6.0848	1.4275	2.23873e-05	<.0001	-0.201488	-3.5368	1.2843	0.00601172	0.0109
cg05673882	POLK	-0.16999	-14.0232	3.3278	2.76956e-05	<.0001	-0.161131	-18.4388	2.9424	5.78087e-10	<.0001
cg06126421	6p21.33	-0.129149	-9.9843	2.1188	2.84909e-06	<.0001	-0.212933	-6.7753	1.9062	0.000399031	0.001
cg06595162	NCRNA00114	-0.276248	-41.8577	4.9479	1.11366e-16	<.0001	-0.324646	-33.555	4.459	1.30419e-13	<.0001
cg06644428	2q37.1	0.157711	12.0224	3.4372	0.000492789	0.001	0.0442993	9.9587	3.0758	0.00124989	0.0026
cg07123182	KCNQ1	-0.179492	-56.1089	6.6239	1.02545e-16	<.0001	-0.209	-49.5051	5.9562	3.5895e-16	<.0001
cg07251887	LOC100130933	-0.0860573	-23.3166	4.9998	3.59324e-06	<.0001	-0.202765	-10.0096	4.51	0.0267134	0.0426
cg07826859	MYO1G	-0.243866	-21.7158	5.476	7.91713e-05	0.0002	-0.167359	-27.023	4.8743	3.91372e-08	<.0001
cg07986378	ETV6	-0.0497702	-13.2488	3.5253	0.000182484	0.0004	-0.215128	-10.8325	3.1856	0.000703242	0.0016
cg08396193	HOXA7	-0.184872	-30.0092	4.9508	2.00204e-09	<.0001	-0.169637	-27.8647	4.4221	4.66862e-10	<.0001
cg08709672	AVPR1B	-0.148206	-20.527	5.0199	4.72854e-05	0.0001	-0.230267	-19.1656	4.4853	2.14002e-05	<.0001
cg09069072	AVPR1B	-0.110416	-11.9747	2.5494	3.06357e-06	<.0001	-0.101868	-9.5571	2.287	3.22304e-05	0.0001
cg09469355	SKI	-0.0790546	-17.093	4.694	0.000286987	0.0006	-0.0388832	-11.5663	4.2054	0.00607623	0.0109
cg10190813	HUS1	-0.149557	-38.2605	6.9291	4.42436e-08	<.0001	-0.18671	-27.1586	6.2186	1.40792e-05	<.0001
cg10919522	C14orf43	-0.135268	-11.1364	4.4644	0.0127956	0.02	-0.0866206	-10.0346	3.9864	0.0120051	0.0207
cg11152412	EDC3	-0.172762	-33.9336	8.2143	3.9564e-05	0.0001	-0.209468	-24.3854	7.3662	0.000969517	0.0021
cg11231349	NOS1AP	-0.185109	-10.3147	2.845	0.000304928	0.0006	-0.198047	-10.2432	2.5401	5.99594e-05	0.0002
cg12075928	PTK2	-0.18474	-11.5302	3.4279	0.000802457	0.0015	-0.0945083	-14.5507	3.0457	2.0804e-06	<.0001
cg12513616		-0.082382	-10.4864	4.288	0.0146604	0.0224	-0.0290871	-9.1871	3.8313	0.0166981	0.0275
cg12806681	AHRR	-0.0777251	-18.0802	4.5603	7.94783e-05	0.0002	-0.101739	-12.0837	4.0934	0.00324168	0.0062
cg13038618		-0.0673554	-19.5603	3.8663	5.12898e-07	<.0001	-0.140405	-10.7285	3.4863	0.0021539	0.0043
cg13039251	PDZD2	-0.101241	-11.7615	2.4543	1.93628e-06	<.0001	-0.108545	-9.3112	2.2011	2.58052e-05	<.0001
cg13500388	CBFB	0.0115413	-21.8052	4.9968	1.43029e-05	<.0001	-0.0290101	-11.8709	4.4926	0.0083803	0.0146
cg13976502	C14orf43	-0.18497	-20.2138	5.5013	0.000252909	0.0006	-0.160801	-19.9726	4.93	5.54797e-05	0.0002
cg14624207	LRP5	-0.163272	-18.8271	4.4792	2.90051e-05	<.0001	-0.294044	-17.4623	4.0065	1.46444e-05	<.0001
cg14753356		-0.105201	-26.511	4.4405	3.4369e-09	<.0001	-0.313331	-18.4257	4.002	4.75367e-06	<.0001
cg15342087	IER3	-0.0959815	-23.0376	4.9798	4.28522e-06	<.0001	-0.148895	-15.9395	4.461	0.000372007	0.0009
cg15474579	CDKN1A	-0.057806	-21.0817	4.1521	4.67589e-07	<.0001	-0.204721	-18.3346	3.7156	9.61762e-07	<.0001
cg16201146		-0.274686	-34.7141	4.4717	2.30512e-14	<.0001	-0.243022	-41.6905	3.8935	3.13634e-25	<.0001
cg16254309	CNTNAP2	0.230752	19.1703	5.5042	0.000520642	0.001	0.182383	38.2257	4.7793	3.98852e-15	<.0001
cg16556677	KCNQ1OT1	-0.147555	-30.1798	5.1063	4.88769e-09	<.0001	-0.195898	-26.8593	4.5776	6.27022e-09	<.0001
cg16794579	XYLT1	-0.0598002	-19.4466	4.8433	6.44874e-05	0.0002	-0.140515	-10.8564	4.3533	0.0128197	0.0219
cg17372101	CNTNAP2	-0.123655	-13.5063	3.7489	0.00033272	0.0007	-0.148327	-11.1285	3.3604	0.000965558	0.0021
cg17619755	VARS	-0.137494	-15.9688	2.7151	5.7842e-09	<.0001	-0.157421	-11.5419	2.4447	2.73001e-06	<.0001
cg18642234	GPX1	-0.00618778	-13.9588	5.518	0.0115914	0.0185	-0.148747	-16.8526	4.9269	0.000653904	0.0015
cg19254163	GPR44	-0.186141	-33.0371	4.8929	2.65047e-11	<.0001	-0.298523	-30.893	4.3671	3.07885e-12	<.0001
cg19572487	RARA	-0.176457	-20.1591	3.0206	4.41072e-11	<.0001	-0.0479041	-13.7177	2.7297	6.08984e-07	<.0001
cg19589396		-0.21106	-17.9542	3.69	1.35225e-06	<.0001	-0.139848	-20.6123	3.2742	4.84116e-10	<.0001
cg19713429	CAPZB	-0.195	-31.8458	4.6892	2.04737e-11	<.0001	-0.102124	-24.9463	4.219	4.81497e-09	<.0001
cg19717773	GNA12	-0.105061	-8.9414	1.7985	7.99771e-07	<.0001	-0.169056	-7.5704	1.6157	3.24179e-06	<.0001
cg20295214	AVPR1B	-0.264961	-33.3752	4.9333	2.42965e-11	<.0001	-0.330586	-30.3707	4.4092	1.07838e-11	<.0001
cg20778199		-0.253483	-17.2794	2.6857	2.04464e-10	<.0001	-0.245799	-14.8478	2.4062	1.03821e-09	<.0001
cg21161138	AHRR	-0.246366	-19.5209	3.2747	3.62506e-09	<.0001	-0.16527	-10.6087	2.9643	0.000364147	0.0009
cg21322436	CNTNAP2	0.183192	12.8849	4.093	0.00169917	0.0031	0.120142	19.1264	3.6254	1.66808e-07	<.0001
cg21611682	LRP5	-0.149955	-22.7582	5.045	7.32904e-06	<.0001	-0.250204	-17.4431	4.5251	0.000124322	0.0004
cg21913886	TMEM51	-0.0706802	-16.0987	3.9984	6.15732e-05	0.0002	-0.138336	-15.156	3.5708	2.4252e-05	<.0001
cg23110422	ETS2	-0.148721	-23.8662	4.2064	1.89813e-08	<.0001	-0.170604	-18.9084	3.7741	6.58311e-07	<.0001
cg23480021		-0.0797766	-4.6568	1.3089	0.000394134	0.0008	-0.0809965	-3.3452	1.1743	0.00449372	0.0082
cg23667432	ALPP	-0.280295	-33.6457	5.7703	7.76489e-09	<.0001	-0.218653	-39.1133	5.1136	5.35513e-14	<.0001
cg23681440		-0.150252	-21.2541	3.8716	5.27408e-08	<.0001	-0.146246	-10.1884	3.5046	0.0037389	0.007
cg23916896	AHRR	-0.19248	-12.2289	2.7416	9.23851e-06	<.0001	-0.185613	-5.6224	2.4723	0.0231963	0.0374
cg24090911	AHRR	-0.17701	-21.7368	4.0045	7.37669e-08	<.0001	-0.269559	-22.919	3.5606	2.00579e-10	<.0001
cg24859433	IER3	-0.101073	-20.0993	4.2589	2.75464e-06	<.0001	-0.163985	-13.2066	3.8307	0.000592616	0.0014
cg25292882		-0.186459	-27.0178	4.4815	2.43178e-09	<.0001	-0.221657	-21.9739	4.0187	5.93883e-08	<.0001
cg25305703		-0.215633	-13.7673	2.6192	1.84641e-07	<.0001	-0.352873	-15.6713	2.3212	2.66425e-11	<.0001
cg25648203	AHRR	-0.11346	-19.8495	4.1328	1.83874e-06	<.0001	-0.140268	-11.4423	3.7206	0.00216781	0.0043
cg25953130	ARID5B	-0.103285	-11.4888	2.3648	1.40275e-06	<.0001	-0.0200579	-8.616	2.1233	5.39628e-05	0.0002
cg26963277	KCNQ1	-0.15432	-28.2274	4.0462	5.98373e-12	<.0001	-0.193251	-27.5001	3.6033	6.04357e-14	<.0001

## Sheet: Validation panel (66 loci)
Validation panel
Cpg sites	Genes	Age acceleration (Horvath)					Age acceleration (Hannum)
		Correlation coefficients (Spearman)	Regression coefficients (model 2)	Standard Error	P-values	FDR	Correlation coefficients (Spearman)	Regression coefficients (model 2)	Standard Error	P-values	FDR
cg00501876	CSRNP1	-0.08996	-32.1323	7.5776	2.69657e-05	<.0001	0.05151	-18.7435	5.7533	0.00120547	0.0021
cg01097768	AHRR	-0.14466	-19.0516	7.9711	0.0172447	0.0217	-0.03471	-26.6801	5.9046	7.92357e-06	<.0001
cg01127300		-0.18483	-15.9107	4.3014	0.000242561	0.0005	-0.18862	-12.0945	3.2332	0.000206569	0.0005
cg01744331	KCNQ1	-0.2084	-35.2093	6.8969	4.84469e-07	<.0001	-0.24644	-25.2673	5.2949	2.4523e-06	<.0001
cg01899089	AHRR	-0.29818	-41.0458	5.6606	1.75824e-12	<.0001	-0.33099	-29.7574	4.2589	9.87174e-12	<.0001
cg01901332	ARRB1	-0.18291	-22.0542	5.0518	1.5662e-05	<.0001	-0.22144	-11.3499	3.8228	0.00314348	0.005
cg02451831	KIAA0087	-0.21258	-31.1185	6.8505	7.10769e-06	<.0001	-0.19773	-20.8508	5.1635	6.31003e-05	0.0002
cg02583484	HNRNPA1	-0.08106	-14.6956	7.0054	0.0364701	0.0415	-0.16634	-14.2618	5.251	0.00685555	0.0103
cg02657160	CPOX	-0.09556	-20.569	8.4142	0.0148771	0.019	-0.09563	-14.2422	6.3253	0.0248167	0.0312
cg03329539	2q37.1	-0.22927	-23.8562	6.0266	8.73362e-05	0.0002	-0.27447	-16.6223	4.5439	0.000283345	0.0006
cg03440944	C7orf40	-0.24878	-21.2384	7.4717	0.0046743	0.0073	-0.15224	-22.6351	5.5747	5.75837e-05	0.0002
cg03450842	ZMIZ1	-0.18561	-46.1452	6.8758	5.68026e-11	<.0001	-0.13572	-21.9264	5.3287	4.59105e-05	0.0001
cg03547355		-0.04595	-19.6037	7.3797	0.00817089	0.0113	-0.02269	-12.1569	5.5713	0.0296092	0.0356
cg03604011	AHRR	0.15875	13.1279	5.0948	0.0102841	0.0135	0.09395	17.634	3.768	3.77846e-06	<.0001
cg04158018	NFE2	-0.20958	-24.5184	6.2668	0.000105179	0.0002	-0.23052	-20.8443	4.652	9.39913e-06	<.0001
cg05284742	ITPK1	-0.13767	-35.8084	7.8031	5.75221e-06	<.0001	-0.23488	-16.2223	5.9521	0.00666608	0.0102
cg05575921	AHRR	-0.20557	-5.7901	2.067	0.00530515	0.0082	-0.24916	-5.4755	1.5407	0.000418764	0.0008
cg05673882	POLK	-0.21694	-24.9574	4.864	4.25397e-07	<.0001	-0.19045	-19.7133	3.6415	9.96161e-08	<.0001
cg06126421	6p21.33	-0.13739	-9.3259	2.9226	0.0015147	0.0025	-0.25973	-8.4845	2.1763	0.000111079	0.0003
cg06595162	NCRNA00114	-0.2398	-48.4866	6.8048	1.5275e-12	<.0001	-0.2544	-34.7109	5.1492	4.71303e-11	<.0001
cg06644428	2q37.1	0.15884	10.3691	4.7162	0.0284026	0.0337	0.08382	11.0717	3.5254	0.00179449	0.003
cg07123182	KCNQ1	-0.2036	-48.8924	8.7686	4.20113e-08	<.0001	-0.25063	-41.3891	6.5231	5.32141e-10	<.0001
cg07826859	MYO1G	-0.20597	-19.3135	7.3689	0.00905843	0.0123	-0.13594	-20.5113	5.5016	0.000216774	0.0005
cg07986378	ETV6	-0.07664	-21.5823	5.1678	3.5437e-05	<.0001	-0.18442	-12.4375	3.9023	0.00153394	0.0027
cg08396193	HOXA7	-0.14912	-36.6847	6.9329	1.88023e-07	<.0001	-0.17113	-31.4139	5.1617	2.4389e-09	<.0001
cg08709672	AVPR1B	-0.09751	-15.6439	6.9861	0.0256128	0.0317	-0.18793	-13.1815	5.2255	0.0119871	0.0163
cg09069072	AVPR1B	-0.07309	-15.4236	3.6165	2.43339e-05	<.0001	-0.0018	-7.301	2.7179	0.00748891	0.0111
cg10190813	HUS1	-0.24767	-39.509	9.5335	4.05789e-05	<.0001	-0.23329	-18.8098	7.3533	0.0108459	0.015
cg11152412	EDC3	-0.15939	-28.8731	11.6513	0.0135652	0.0176	-0.17832	-31.0496	8.7092	0.000401614	0.0008
cg11231349	NOS1AP	-0.16388	-14.4082	4.267	0.000795727	0.0014	-0.11236	-11.0974	3.1908	0.000553271	0.0011
cg12075928	PTK2	-0.21373	-15.5498	5.002	0.00199517	0.0032	-0.07885	-12.6693	3.7457	0.000779838	0.0015
cg12513616		-0.11661	-26.64	6.6858	7.85525e-05	0.0002	-0.13048	-18.3249	5.0319	0.000301519	0.0006
cg13038618		-0.10373	-31.4733	5.6673	4.73678e-08	<.0001	-0.15628	-16.6479	4.3256	0.000135475	0.0003
cg13500388	CBFB	-0.07777	-43.2585	6.9201	9.29173e-10	<.0001	-0.05608	-14.2016	5.3779	0.00855415	0.0122
cg13976502	C14orf43	-0.25797	-38.5412	7.4758	3.76179e-07	<.0001	-0.12397	-16.162	5.7384	0.00506357	0.0079
cg14624207	LRP5	-0.17783	-24.9825	6.5482	0.000154634	0.0003	-0.27836	-18.4112	4.9284	0.00021062	0.0005
cg14753356		-0.1339	-16.6482	6.0292	0.0059876	0.009	-0.27102	-12.1455	4.5371	0.00769553	0.0112
cg15342087	IER3	-0.14803	-22.8163	6.6073	0.000605137	0.0011	-0.18608	-16.3605	4.973	0.00107909	0.0019
cg15474579	CDKN1A	-0.16654	-41.3661	5.8149	4.35213e-12	<.0001	-0.23795	-24.8402	4.4446	3.92088e-08	<.0001
cg16201146		-0.24412	-37.9149	6.4368	7.44081e-09	<.0001	-0.20177	-41.453	4.6389	9.74486e-18	<.0001
cg16254309	CNTNAP2	0.18332	18.4222	8.5579	0.0318659	0.0367	0.14491	43.9623	6.1211	2.78094e-12	<.0001
cg16556677	KCNQ1OT1	-0.12285	-37.9733	6.8122	4.23609e-08	<.0001	-0.14738	-24.1406	5.1833	4.19612e-06	<.0001
cg17372101	CNTNAP2	-0.10029	-16.7745	5.4696	0.00229071	0.0037	-0.03402	-9.6431	4.1312	0.0200146	0.026
cg17619755	VARS	-0.17476	-24.3789	4.0282	2.96917e-09	<.0001	-0.19569	-14.7	3.0466	1.90649e-06	<.0001
cg19254163	GPR44	-0.18512	-41.0347	6.7812	2.98261e-09	<.0001	-0.2629	-29.0714	5.1281	2.53827e-08	<.0001
cg19572487	RARA	-0.16044	-23.2346	4.8077	1.83629e-06	<.0001	-0.06509	-15.1655	3.6258	3.45062e-05	0.0001
cg19589396		-0.19717	-18.2055	5.2345	0.000553086	0.001	-0.10485	-15.8283	3.9051	5.92906e-05	0.0002
cg19713429	CAPZB	-0.18491	-46.4747	7.0994	1.57839e-10	<.0001	-0.12273	-22.5582	5.4799	4.55933e-05	0.0001
cg19717773	GNA12	-0.12141	-16.6068	2.8309	8.56286e-09	<.0001	-0.16541	-12.4417	2.1152	7.84331e-09	<.0001
cg20295214	AVPR1B	-0.25661	-31.9261	6.5751	1.64654e-06	<.0001	-0.267	-24.9081	4.9186	5.94655e-07	<.0001
cg20778199		-0.18097	-15.341	4.0775	0.000190007	0.0004	-0.15778	-15.642	3.0201	3.33556e-07	<.0001
cg21161138	AHRR	-0.15453	-13.0988	4.7749	0.00632072	0.0094	-0.17431	-15.3109	3.5463	1.9336e-05	<.0001
cg21322436	CNTNAP2	0.22316	16.3871	6.0957	0.00744152	0.0106	0.17506	21.1983	4.5384	3.94098e-06	<.0001
cg21611682	LRP5	-0.16753	-28.8559	6.6893	1.96518e-05	<.0001	-0.28686	-21.8142	5.0291	1.77082e-05	<.0001
cg21913886	TMEM51	-0.13899	-26.3655	5.5885	3.16549e-06	<.0001	-0.1588	-13.9688	4.2401	0.00106198	0.0019
cg23110422	ETS2	-0.20057	-30.7302	6.3684	1.90326e-06	<.0001	-0.17989	-22.9268	4.7746	2.13052e-06	<.0001
cg23667432	ALPP	-0.23088	-17.4186	7.8844	0.0276524	0.0333	-0.14584	-18.6912	5.9376	0.00175173	0.003
cg23681440		-0.10289	-19.797	5.1739	0.000148003	0.0003	-0.15795	-10.2237	3.9114	0.00924623	0.013
cg23916896	AHRR	-0.22258	-16.6557	3.9517	3.00891e-05	<.0001	-0.19674	-6.6215	2.9971	0.0276461	0.0337
cg24090911	AHRR	-0.20414	-28.9317	5.7746	7.7633e-07	<.0001	-0.32722	-31.1818	4.2007	5.56673e-13	<.0001
cg24859433	IER3	-0.07057	-16.845	6.2767	0.00754203	0.0106	-0.11121	-10.2747	4.7254	0.0301859	0.0358
cg25292882		-0.16544	-22.661	6.2846	0.000345157	0.0006	-0.15605	-19.7673	4.6857	2.96042e-05	<.0001
cg25305703		-0.29337	-23.5507	3.482	4.09445e-11	<.0001	-0.35932	-21.5757	2.541	2.83309e-16	<.0001
cg25648203	AHRR	-0.09955	-13.1333	5.9986	0.0290695	0.034	-0.13676	-10.7422	4.4984	0.0173418	0.0228
cg25953130	ARID5B	-0.06917	-14.2554	3.6825	0.000123987	0.0003	-0.03872	-12.3959	2.742	7.84486e-06	<.0001
cg26963277	KCNQ1	-0.15357	-31.0356	5.6215	5.63979e-08	<.0001	-0.2119	-25.6276	4.1842	1.94575e-09	<.0001
